# Supplementary material for: An Internet-Based Epidemiological Investigation of the Outbreak of H7N9 Avian Influenza A in China Since Early 2013
Source: J Med Internet Res. 2014 Sep 25;16(9):e221. doi: 10.2196/jmir.3763 (PMC4211021; doi:10.2196/jmir.3763)
Supplement: Supplementary file 1 [file jmir_v16i9e221_app1.xlsx]

## Sheet: ALL
Name	Age (years)	Sex	Occupation	Potential exposure history	Location of illness onset	Onset to ICU (days)	ICU	Time of illness onset	Report time	From onset to first med (days)	Onset to hospitalization (days)	First Clinic visit time	Location for the first Clinic visit	TraNsfer for treatmeNt	Time for transfer	Location of transfer	Date for hospital discharge	Onset to death (days)	Time fo death	Date of illness onset	Date of Nucleic acid detection for local CDC	Date of Nucleic acid detection for provincial CDC	Date of Nucleic acid detection for national CDC	No. of Close contacts	Number of secondary cases	Family cluster	Hospitalization	Date of hospitalization	Be in ICU	Date for ICU	ARDS?	Date for ARDS	Rural/Urban		data source	website
Li	87	Male	NA	Exposed to poultry	Shanghai			2013.2.19	2013.3.31									13	2013.3.04	2013.2.19															Official	http://www.moh.gov.cn/mohwsyjbgs/s3578/201303/44f25bd6bed14cf082512d8b6258fb3d.shtml
Wu	27	Male	NA	No	Shanghai			2013.2.27	2013.3.31									11	2013.3.10	2013.2.27															Official	http://www.moh.gov.cn/mohwsyjbgs/s3578/201303/44f25bd6bed14cf082512d8b6258fb3d.shtml
Han	35	Female	NA		Chuzhou			2013.3.15	2013.3.31					Y		Hospital in Nanjing		25	2013.4.09	2013.3.15			2013.3.29												Official	http://www.wsjsw.gov.cn/wsj/n2006/n2020/userobject1ai67216.html
Zhang	32	Female	Unemployed		Wuxi	7	2013.3.28	2013.3.21	2013.4.02	7	7	2013.3.28	Hospital in Wuxi, ICU					34	2013.4.24	2013.3.21		2013.3.31		43	0										Official	http://www.wsjsw.gov.cn/wsj/n2006/n2020/userobject1ai67187.html
Chu	48	Male	Poultry worker (Poultry delivery)	Poultry worker (Poultry delivery)	Shanghai			2013.3.28	2013.4.04	4	6	2013.4.1	Pravite Clinic	Y	2013.4.3	Tongji Hospital		7	2013.4.04	2013.3.28	NA			8	0										Official	http://www.wsjsw.gov.cn/wsj/n2006/n2020/userobject1ai67188.html
Cao	67	Female	Retired		Shanghai	5	2013.3.27	2013.3.22	2013.4.05	2	2	2013.3.24	Dongfang Hospital	Y	2013.3.25 and 2013.3.27	Renji Hospital		22	2013.4.13	2013.3.22	2013.4.2	2013.4.4		3	0										Official	http://www.wsjsw.gov.cn/wsj/n2006/n2020/userobject1ai67189.html
Yu	52	Female	Retired		Shanghai			2013.3.27	2013.4.05	5	5	2013.4.1	Huashan Hospital	N				7	2013.4.03	2013.3.27	NA			31	1 had symptom										Official	http://www.wsjsw.gov.cn/wsj/n2006/n2020/userobject1ai67236.html
Li	4	Male	Child		Shanghai			2013.3.31	2013.4.05	1	3	2013.4.1	Hospital in Shanghai	Y	2013.4.3	Pediatric hospital	2013.4.10			2013.3.31		2013.4.2		18	0										Official	http://www.wsjsw.gov.cn/wsj/n2006/n2020/userobject1ai67236.html
Zhou	74	Male	Peasant		Shanghai			2013.3.28	2013.4.06	3	8	2013.3.31	Hospital in Fengxian	Y	2013.4.5	Huadong Hospital		14	2013.4.11	2013.3.28		2013.4.6		5	0										Non-official	http://news.ifeng.com/mainland/special/h7n9/content-3/detail_2013_04/07/23941760_0.shtml
Yang	66	Male	Retired		Shanghai			2013.3.29	2013.4.06	4	4	2013.4.2	Hospital in Shanghai	N			2013.4.18			2013.3.29		2013.4.6		6	0										Non-official	http://news.ifeng.com/mainland/special/h7n9/content-3/detail_2013_04/07/23941760_0.shtml
Shen	59	Male	Retired		Shanghai			2013.3.25	2013.4.07	5	7	2013.3.30 (in hospital)	Hospital in Shanghai	Y	2013.4.4	Renji Hospital				2013.3.25		2013.4.6		4	0										Official	http://www.wsjsw.gov.cn/wsj/n2006/n2020/userobject1ai67248.html
Li	67	Male	NA		Shanghai			2013.3.29	2013.4.07	1	1	2013.3.30	Hospital in Shanghai				2013.4.21			2013.3.29		2013.4.7		2	0	2013.4.7, 2had symptom，excluded forH7N9									Official	http://www.farmer.com.cn/zt/qlg/gz/zk/qe/201304/t20130425_835277.htm; http://www.wsjsw.gov.cn/wsj/n2006/n2020/userobject1ai67221.html
Li	55	Male	Poultry worker	Poultry worker (Poultry slaughter)	Haozhou			2013.3.28	2013.4.07					Y		Hospital in Haozhou	2013.4.19			2013.3.28		2013.4.6	2013.4.07	12	0										Official	http://www.farmer.com.cn/zt/qlg/gz/zk/qe/201304/t20130425_835277.htm; http://www.wsjsw.gov.cn/wsj/n2006/n2020/userobject1ai67222.html
He	64	Male	Retired		Shanghai			2013.4.01	2013.4.08	2	6	2013.4.3 (in hospital)	Ruijin Hospital					6	2013.4.07	2013.4.01		2013.4.7		4	0	2013.4.8 1 recovered									Official	http://www.wsjsw.gov.cn/wsj/n2006/n2020/userobject1ai67197.html
Lin	62	Male	Retired		Shanghai			2013.4.01	2013.4.09	0	4	2013.4.1(in hospital)	Hospital in Shanghai				2013.5.06			2013.4.01		2013.4.8		5	0										Official	http://www.wsjsw.gov.cn/wsj/n2006/n2020/userobject1ai67197.html
Wang	77	Male	Retired		Shanghai			2013.4.03	2013.4.09	0	5	2013.4.3	Hospital in Shanghai			Hospital in Shanghai		11	2013.4.14	2013.4.03		2013.4.9		5	0										Official	http://www.chinacdc.cn/jkzt/crb/rgrgzbxqlg_5295/rgrqlgyp/201304/t20130411_79764.htm
Ma	76	Female	Retired		Shanghai			2013.4.01	2013.4.10	4	4	2013.4.5	Huashan Hospital	N			2013.5.03			2013.4.01		2013.4.9		4	0										Official	http://www.chinacdc.cn/jkzt/crb/rgrgzbxqlg_5295/rgrqlgyp/201304/t20130411_79765.htm
Jin	81	Female	Peasant		Shanghai			2013.4.04	2013.4.10	0	0	2013.4.4	Pudong Hospital	N			2013.4.27			2013.4.04		2013.4.9		5	0										Official	http://www.chinacdc.cn/jkzt/crb/rgrgzbxqlg_5295/rgrqlgyp/201304/t20130411_79766.htm
Chen	70	Male	NA		Wuxi			2013.3.29	2013.4.10											2013.3.29		2013.4.10，diagnozed by a group of provincially organized specialists		18	0										Official	http://www.wsjsw.gov.cn/wsj/n2006/n2020/userobject1ai67234.html
Xu	74	Male	NA		Wuxi			2013.4.02	2013.4.10											2013.4.02		2013.4.10，diagnozed by a group of provincially organized specialists		13	0										Official	http://www.wsjsw.gov.cn/wsj/n2006/n2020/userobject1ai67234.html
Hu	65	Male	Peasant		Hangzhou			NA	2013.4.10			2013.4.1	Hospital in Hangzhou	N	No	No				NA		2013.4.10													Official	http://www.wsjsw.gov.cn/wsj/n2006/n2020/userobject1ai67282.html
Zheng	74	Male	Retired		Shanghai			2013.3.31	2013.4.11	5	5	2013.4.5	Hospital in Shanghai	N				11	2013.4.11	2013.3.31		2013.4.10		7	0										Official	http://www.wsjsw.gov.cn/wsj/n2006/n2020/userobject1ai67239.html
Jiang	83	Female	Retired		Shanghai			2013.4.02	2013.4.11	0	5	2013.4.2	Yangpu east hospital	Y		Changhai Hospital		39	2013.5.10	2013.4.02		2013.4.10		44	0										Official	http://www.wsjsw.gov.cn/wsj/n2006/n2020/userobject1ai67239.html
Tang	68	Male	Retired		Shanghai			2013.4.04	2013.4.11	2	5	2013.4.6	Jiading central hospital	Y		Ruijin Hospital	2013.4.21			2013.4.04		2013.4.10		19	0										Official	http://www.wsjsw.gov.cn/wsj/n2006/n2020/userobject1ai67239.html
Yin	31	Male	Chef		Yangzhou			2013.3.31	2013.4.11				Hospital in Yangzhou	Y	20134.1	Hospital in Nanjing	2013.5.15			2013.3.31		2013.4.11, diagnozed by a group of provincially organized specialists		19	0										Official	http://www.wsjsw.gov.cn/wsj/n2006/n2020/userobject1ai67243.html
Qian	56	Male	Teacher		Suzhou			2013.4.03	2013.4.11											2013.4.03		2013.4.11, diagnozed by a group of provincially organized specialists		33	0										Non-official	http://news.xinhuanet.com/health/2013-04/17/c_115428351.htm
Shen	53	Male	Self employed		Shanghai			2013.4.03	2013.4.12	2	7	2013.4.5	Jiading Nanxiang hospital	Y	20134.1	Ruijin Hospital				2013.4.03		2013.4.11		3	0										Non-official	http://news.xinhuanet.com/2013-04/18/c_115445233.htm
Duan	86	Male	Retired		Shanghai			2013.4.03	2013.4.12	3	3	2013.4.6	Yangpu east hospital					18	2013.4.21	2013.4.03		2013.4.11		13	0										Official	http://www.wsjsw.gov.cn/wsj/n2006/n2020/userobject1ai67264.html
Li	66	Male	Retired		Hangzhou			2013.4.08	2013.4.12	1		2013.4.9	Hospital in Hangzhou	N	no	No				2013.4.08		2013.4.12													Official	http://www.wsjsw.gov.cn/wsj/n2006/n2020/userobject1ai67243.html
He	74	Male	Retired		Hangzhou			2013.4.06	2013.4.12	5		2013.4.11	Hospital in Hangzhou							2013.4.06		2013.4.12													Official	http://www.wsjsw.gov.cn/wsj/n2006/n2020/userobject1ai67243.html
Wu	54	Female	Peasant		Huzhou			2013.4.06	2013.4.12	6		2013.4.12	Hospital in Huzhou							2013.4.06		2013.4.12													Official	http://www.wsjsw.gov.cn/wsj/n2006/n2020/userobject1ai67244.html
Gu	56	Male	NA		Shanghai			2013.4.01	2013.4.13	2	2	2013.4.3	Huashan Hospital	Y	2013.4.4	Hospital in Shanghai				2013.4.01	2013.4.11	2013.4.11		4	0										Non-official	http://news.xinhuanet.com/local/2013-04/03/c_124536443.htm
Gu	77	Female	NA		Nanjing			NA	2013.4.13										2013.4.14	NA		2013.4.13, diagnozed by a group of provincially organized specialists		7	0										Non-official	http://news.xinhuanet.com/local/2013-04/03/c_124536443.htm
Ma	72	Male	NA		Changshu			NA	2013.4.13											NA		2013.4.13, diagnozed by a group of provincially organized specialists		9	0										Official	http://www.jswst.gov.cn/wsyw/snxw/2013/04/0900000026150.html
Guo	65	Male	Retired		Hangzhou			2013.4.03	2013.4.13	6		2013.4.9	Hospital in Hangzhou	Y	no	Hospital in provicen				2013.4.03		2013.4.13													Non-official	http://news.xinhuanet.com/local/2013-04/03/c_124536443.htm
Cao	38	Male	Laborer		Hangzhou			2013.4.06	2013.4.13	5	5	2013.4.11	Hospital in Hangzhou	Y	no	Hospital in provicen	2013.5.03			2013.4.06		2013.4.13													Official	http://www.chinacdc.cn/jkzt/crb/rgrgzbxqlg_5295/rgrqlgyp/201304/t20130405_79501.htm
Yao	7	Female	Child	Exposed to poultry	Beijing			2013.4.11	2013.4.13				Hospital in Beijing				2013.4.17			2013.4.11	2013.4.12		2013.4.13	2	0										Official	http://www.chinacdc.cn/jkzt/crb/rgrgzbxqlg_5295/rgrqlgyp/201304/t20130405_79501.htm
Chen	78	Male	Retired		Shanghai			2013.4.04	2013.4.14	1	4	2013.4.5 (in hospital)	Donfang hospital				2013.5.05			2013.4.04		2013.4.13		7	0										Official	http://www.jswst.gov.cn/wsyw/snxw/2013/04/0800000097580.html
Zhu	73	Male	Retired		Shanghai			2013.4.05	2013.4.14	3	6	2013.4.8	Hospital in Shanghai		2013.4.11	Renji Hospital	2013.4.25			2013.4.05		2013.4.13		9	0										Official	http://www.jswst.gov.cn/wsyw/snxw/2013/04/0800000097580.html
Song	54	Male	Self employed		Shanghai			2013.4.08	2013.4.14	0	4	2013.4.8 (in hospital)	Renji East Hospital				2013.4.21			2013.4.08		2013.4.13		9	0										Official	http://www.jswst.gov.cn/wsyw/snxw/2013/04/1000000036373.html
Liu	50	Male	NA		Nanjing			NA	2013.4.14								2013.5.08			NA		2013.4.14, diagnozed by a group of provincially organized specialists		8	0										Official	http://www.jswst.gov.cn/wsyw/snxw/2013/04/1000000036373.html
Shan	26	Male	NA		Yancheng			NA	2013.4.14								2013.4.26			NA		2013.4.14, diagnozed by a group of provincially organized specialists		21	0										Official	http://www.chinacdc.cn/jkzt/crb/rgrgzbxqlg_5295/rgrqlgyp/201304/t20130411_79760.htm
Xu	64	Female	Peasant		Huzhou			2013.4.06	2013.4.14			2013.4.14	Hospital in Hangzhou							2013.4.06		2013.4.14													Official	http://www.chinacdc.cn/jkzt/crb/rgrgzbxqlg_5295/rgrqlgyp/201304/t20130411_79760.htm
Wang	62	Female	Retired		Huzhou			2013.3.29	2013.4.14			2013.4.14	Hospital in Huzhou					22	2013.4.20	2013.3.29		2013.4.14													Official	http://www.jswst.gov.cn/wsyw/snxw/2013/04/1300000094740.html
Chen	75	Male	Retired		Nanjing			2013.4.09	2013.4.14				Hospital in Hangzhou							2013.4.09		2013.4.14													Official	http://www.jswst.gov.cn/wsyw/snxw/2013/04/1300000094740.html
Miao	79	Male	Retired		Hangzhou			2013.4.09	2013.4.14				Hospital in Hangzhou				2013.4.27			2013.4.09															Official	http://www.jswst.gov.cn/wsyw/snxw/2013/04/1400000005181.html
Ma	34	Male	Chef		Kaifeng			2013.4.06	2013.4.14				People's hospital of Weixian	Y	2013.4.09	Kaifeng Huahe Hospital	2013.5.07			2013.4.06		2013.4.11	2013.4.14	19 for 2cases	0										Official	http://www.jswst.gov.cn/wsyw/snxw/2013/04/1400000005181.html
Zhang	65	Male	Peasant	Exposed to poultry	Zhoukou			2013.4.08	2013.4.14				Hospital in Zhoushi				2013.4.23			2013.4.08		2013.4.11	2013.4.14	19 for 2cases	0										Official	http://www.jswst.gov.cn/wsyw/snxw/2013/04/1500000030535.html
Kong	60	Male	NA		Kunshan			NA	2013.4.15										2013.4.16	NA		2013.4.15 diagnozed by a group of provincially organized specialists		3	0										Official	http://www.jswst.gov.cn/wsyw/snxw/2013/04/1600000071866.html
Wang	68	Female	Peasant		Huzhou			2013.4.03	2013.4.15				Hospital in Hangzhou							2013.4.03															Official	http://www.jswst.gov.cn/wsyw/snxw/2013/04/1600000071866.html
Chen	60	Male	Door keeper		Tianchang			2013.4.10	2013.4.15				Hospital in Tianchang	Y		Hospital in Xuzhou				2013.4.10	2013.4.14	2013.4.15		25	0										Official	http://www.jswst.gov.cn/wsyw/snxw/2013/04/1600000071866.html
Zhang	47	Male	NA		Shanghai			2013.4.10	2013.4.16	1	5	2013.4.11(in hospital)					2013.4.27			2013.4.10		2013.4.15		21	0	2013.4.16, 4 recoverd									Official	http://www.jswst.gov.cn/wsyw/snxw/2013/04/1800000092719.html
Fu	56	Male	NA		Nanjing			NA	2013.4.16											NA		2013.4.16, diagnozed by a group of provincially organized specialists		7	0										Official	http://www.jswst.gov.cn/wsyw/snxw/2013/04/1900000016193.html
Hu	21	Female	NA		Kunshan			NA	2013.4.16											NA		2013.4.16, diagnozed by a group of provincially organized specialists		12	0										Official	http://www.jswst.gov.cn/wsyw/snxw/2013/04/2000000044271.html
Zhu	72	Male	NA		Suzhou			NA	2013.4.16											NA		2013.4.16, diagnozed by a group of provincially organized specialists		6	0										Non-official	http://news.sohu.com/20130424/n373889557.shtml
Hu	56	Male	Poultry worker	Exposed to poultry	Hangzhou			2013.4.12	2013.4.16				Hospital in Hangzhou				2013.4.27			2013.4.12															Official	http://www.jswst.gov.cn/wsyw/snxw/2013/04/260000007043.html
Qian	57	Male	Unemployed		Hangzhou			2013.4.10	2013.4.16				Hospital in Hangzhou							2013.4.10															Official	http://www.jswst.gov.cn/wsyw/snxw/2013/04/260000007043.html
Sun	58	Female	Peasant		Hangzhou			2013.4.11	2013.4.16				Hospital in Hangzhou				2013.4.27			2013.4.11															Official	http://www.jswst.gov.cn/wsyw/snxw/2013/04/260000007043.html
Jin	72	Male	Retired		Hangzhou			2013.4.10	2013.4.16				Hospital in Hangzhou							2013.4.10															Official	http://www.zjwst.gov.cn/art/2013/4/3/art_362_226254.html； http://news.ifeng.com/mainland/special/h7n9/content-3/detail_2013_04/04/23878142_0.shtml
Ye	62	Male	Retired		Hangzhou			2013.4.10	2013.4.16				Hospital in Hangzhou							2013.4.10															Official	http://www.zjwst.gov.cn/art/2013/4/3/art_362_226254.html； http://news.ifeng.com/mainland/special/h7n9/content-3/detail_2013_04/04/23878142_1.shtml
Chen	89	Male	NA		Shanghai			2013.4.12	2013.4.17	0	4	2013.4.12 (in hospital)	People's hospital of Pudong					17	2013.4.29	2013.4.12		2013.4.16		9	0										Official	http://www.zjwst.gov.cn/art/2013/4/4/art_362_226274.html; http://news.ifeng.com/mainland/special/h7n9/content-3/detail_2013_04/05/23891744_0.shtml
Liao	37	Female	Peasant		Hangzhou			2013.4.11	2013.4.17				Hospital in Hangzhou				2013.4.27			2013.4.11															Official	http://www.zjwst.gov.cn/art/2013/4/9/art_362_226855.html； http://zj.sina.com.cn/news/d/2013-04-10/064871553.html
Niu	74	Male	Retired		Hangzhou			2013.4.08	2013.4.17				Hospital in Hangzhou							2013.4.08															Official	http://www.zjwst.gov.cn/art/2013/4/9/art_362_226855.html； http://zj.sina.com.cn/news/d/2013-04-10/064871554.html
Zhao	86	Male	Retired		Hangzhou			2013.4.13	2013.4.17				Hospital in Hangzhou					10	2013.4.23	2013.4.13															Official	http://www.zjwst.gov.cn/art/2013/4/10/art_362_226954.html； http://hznews.hangzhou.com.cn/kejiao/content/2013-04/11/content_4687790.htm
Zhang	41	Male	Public official	Slaughtry poultry	Huzhou			2013.4.14	2013.4.17				Hospital in Hangzhou				2013.4.22			2013.4.14															Official	http://www.chinacdc.cn/jkzt/crb/rgrgzbxqlg_5295/rgrqlgyp/201304/t20130413_79827.htm； http://www.zjwst.gov.cn/art/2013/4/12/art_362_227234.html； http://news.xinhuanet.com/health/2013-04/13/c_124576066.htm
Ma	80	Female	NA		Shanghai			2013.4.09	2013.4.18	0	7	2013.4.9 (in hospital)	East hospital of Shuguang							2013.4.09		2013.4.17		7	0	2013.4.18, 5 recoered									Official	http://www.chinacdc.cn/jkzt/crb/rgrgzbxqlg_5295/rgrqlgyp/201304/t20130413_79827.htm； http://www.zjwst.gov.cn/art/2013/4/12/art_362_227234.html； http://news.xinhuanet.com/health/2013-04/13/c_124576067.htm
Wamg	26	Female	NA		Nanjing			2013.4.16	2013.4.18								2013.4.19			2013.4.16		2013.4.18, diagnozed by a group of provincially organized specialists		5	0										Official	http://www.chinacdc.cn/jkzt/crb/rgrgzbxqlg_5295/rgrqlgyp/201304/t20130413_79827.htm； http://www.zjwst.gov.cn/art/2013/4/12/art_362_227234.html； http://news.xinhuanet.com/health/2013-04/13/c_124576068.htm
Shen	54	Female	Self employed		Jiaxing			2013.4.13	2013.4.18				Hospital in Jiaxing							2013.4.13															Official	http://www.chinacdc.cn/jkzt/crb/rgrgzbxqlg_5295/rgrqlgyp/201304/t20130413_79842.htm; http://www.zjwst.gov.cn/art/2013/4/13/art_362_227255.html; http://news.ifeng.com/mainland/special/h7n9/content-3/detail_2013_04/13/24186459_0.shtml
Xu	69	Male	Retired		Hangzhou			2013.4.11	2013.4.18				Hospital in Hangzhou					8	2013.4.19	2013.4.11															Official	http://www.chinacdc.cn/jkzt/crb/rgrgzbxqlg_5295/rgrqlgyp/201304/t20130413_79842.htm; http://www.zjwst.gov.cn/art/2013/4/13/art_362_227255.html; http://news.ifeng.com/mainland/special/h7n9/content-3/detail_2013_04/13/24186459_1.shtml
Wang	38	Male	Poultry worker	Slaughtry poultry	Zhengzhou			2013.4.11	2013.4.18				Hospital in Zhengzhou				2013.4.28			2013.4.11				7	0										Official	http://www.chinacdc.cn/jkzt/crb/rgrgzbxqlg_5295/rgrqlgyp/201304/t20130414_79857.htm; http://www.zjwst.gov.cn/art/2013/4/14/art_362_227274.html; http://news.sohu.com/20130414/n372629370.shtml
Chen	54	Male	NA		Nanjing			NA	2013.4.19			2013.4.17	Hospital in Nanjing				2013.5.15			NA		2013.4.19, diagnozed by a group of provincially organized specialists		4	0										Official	http://www.zjwst.gov.cn/art/2013/4/21/art_362_228334.html; http://www.chinacdc.cn/jkzt/crb/rgrgzbxqlg_5295/rgrqlgyp/201304/t20130414_79857.htm; http://www.zjwst.gov.cn/art/2013/4/14/art_362_227274.html; http://news.sohu.com/20130414/n372629370.shtml
Ding	43	Male	Unemployed		Hangzhou			2013.4.12	2013.4.19				Hospital in Hangzhou							2013.4.12															Official	http://www.chinacdc.cn/jkzt/crb/rgrgzbxqlg_5295/rgrqlgyp/201304/t20130414_79857.htm; http://www.zjwst.gov.cn/art/2013/4/14/art_362_227274.html; http://news.sohu.com/20130414/n372629370.shtml
Shu	48	Male	Company employee		Hangzhou			2013.4.11	2013.4.19				Hospital in Hangzhou				2013.4.27			2013.4.11															Official	http://www.chinacdc.cn/jkzt/crb/rgrgzbxqlg_5295/rgrqlgyp/201304/t20130414_79857.htm; http://www.zjwst.gov.cn/art/2013/4/14/art_362_227274.html; http://news.sohu.com/20130414/n372629370.shtml
Xu	66	Female	Peasant		Huzhou			2013.4.10	2013.4.19				Hospital in Hangzhou							2013.4.10															Official	http://www.chinacdc.cn/jkzt/crb/rgrgzbxqlg_5295/rgrqlgyp/201304/t20130415_79918.htm； http://www.zjwst.gov.cn/art/2013/4/15/art_362_227373.html
Li	75	Female	Laborer		Shanghai			2013.4.13	2013.4.20	5	5	2013.4.18	Hospital in Hangzhou				2013.5.05			2013.4.13		2013.4.19		15	0	2013.4.21, 8 recoered									Official	http://www.chinacdc.cn/jkzt/crb/rgrgzbxqlg_5295/rgrqlgyp/201304/t20130416_80006.htm; http://www.zjwst.gov.cn/art/2013/4/16/art_362_227574.html; http://hzdaily.hangzhou.com.cn/dskb/html/2013-04/17/content_1477455.htm
Xu	45	Female	Poultry worker	Slaughtry poultry	Nanjing	8	2013.3.27	2013.3.19	2013.4.2	8	8	2013.3.27 (in hospital)	Hospital in Nanjing, ICU							2013.3.19			2013.4.2	49	0										Official	http://www.chinacdc.cn/jkzt/crb/rgrgzbxqlg_5295/rgrqlgyp/201304/t20130416_80006.htm; http://www.zjwst.gov.cn/art/2013/4/16/art_362_227574.html; http://hzdaily.hangzhou.com.cn/dskb/html/2013-04/17/content_1477456.htm
Sang	48	Female	NA		Jiangsu	11	2013.3.30	2013.3.19	2013.4.2	1	1	2013.3.20 (in hospital)	Hospital in Nanjing, ICU				2013.5.15			2013.3.19		2013.3.30	2013.4.2	60	0										Official	http://www.chinacdc.cn/jkzt/crb/rgrgzbxqlg_5295/rgrqlgyp/201304/t20130416_80006.htm; http://www.zjwst.gov.cn/art/2013/4/16/art_362_227574.html; http://hzdaily.hangzhou.com.cn/dskb/html/2013-04/17/content_1477457.htm
Shen	83	Male	NA		Suzhou			2013.3.20	2013.4.2	9	9	2013.3.29	Hospital in Wujiang					20	2013.4.09	2013.3.20		2013.4.1		15	0										Official	http://www.chinacdc.cn/jkzt/crb/rgrgzbxqlg_5295/rgrqlgyp/201304/t20130416_80006.htm; http://www.zjwst.gov.cn/art/2013/4/16/art_362_227574.html; http://hzdaily.hangzhou.com.cn/dskb/html/2013-04/17/content_1477458.htm
Zhang	43	Male	NA		Nanjing			NA	2013.4.20											NA		2013.4.20, diagnozed by a group of provincially organized specialists		23	0										Official	http://www.chinacdc.cn/jkzt/crb/rgrgzbxqlg_5295/rgrqlgyp/201304/t20130416_80006.htm; http://www.zjwst.gov.cn/art/2013/4/16/art_362_227574.html; http://hzdaily.hangzhou.com.cn/dskb/html/2013-04/17/content_1477459.htm
Wang	56	Male	Peasant		Hangzhou			2013.4.11	2013.4.20				Hospital in Hangzhou							2013.4.11															Official	http://www.chinacdc.cn/jkzt/crb/rgrgzbxqlg_5295/rgrqlgyp/201304/t20130417_80051.htm; http://www.zjwst.gov.cn/art/2013/4/17/art_362_227954.html
Gan	35	Female	Laborer		Hangzhou			2013.4.14	2013.4.20				Hospital in Hangzhou							2013.4.14															Official	http://www.chinacdc.cn/jkzt/crb/rgrgzbxqlg_5295/rgrqlgyp/201304/t20130417_80051.htm; http://www.zjwst.gov.cn/art/2013/4/17/art_362_227955.html
Sun	37	Male	Driver		Hangzhou			2013.3.30	2013.4.20	19		2013.4.18	Hospital in Hangzhou							2013.3.30															Official	http://www.chinacdc.cn/jkzt/crb/rgrgzbxqlg_5295/rgrqlgyp/201304/t20130417_80051.htm; http://www.zjwst.gov.cn/art/2013/4/17/art_362_227955.html; http://www.chinacdc.cn/jkzt/crb/rgrgzbxqlg_5295/rgrqlgyp/201304/t20130423_80368.htm； http://www.zjwst.gov.cn/art/2013/4/23/art_362_228614.html
Wang	68	Female	Peasant		Hangzhou			2013.4.12	2013.4.21				Hospital in Hangzhou							2013.4.12															Official	http://www.chinacdc.cn/jkzt/crb/rgrgzbxqlg_5295/rgrqlgyp/201304/t20130417_80051.htm; http://www.zjwst.gov.cn/art/2013/4/17/art_362_227955.html; http://www.zjwst.gov.cn/art/2013/4/22/art_362_228401.html; http://www.farmer.com.cn/zt/qlg/gz/zk/qe/201304/t20130426_835977.htm
Luo	76	Male	Peasant		Jiaxing			2013.4.08	2013.4.21									13	2013.4.21	2013.4.08															Official	http://www.chinacdc.cn/jkzt/crb/rgrgzbxqlg_5295/rgrqlgyp/201304/t20130418_80090.htm; http://www.zjwst.gov.cn/art/2013/4/18/art_362_228134.html
Jin	58	Male	Unemployed		Hangzhou			2013.4.16	2013.4.21				Hospital in Hangzhou							2013.4.16															Official	http://www.chinacdc.cn/jkzt/crb/rgrgzbxqlg_5295/rgrqlgyp/201304/t20130418_80090.htm; http://www.zjwst.gov.cn/art/2013/4/20/art_362_228314.html; http://www.zjwst.gov.cn/art/2013/4/18/art_362_228134.html
Guan	81	Female	Unemployed		Huzhou			2013.4.12	2013.4.21				Hospital in Hangzhou							2013.4.12															Official	http://www.chinacdc.cn/jkzt/crb/rgrgzbxqlg_5295/rgrqlgyp/201304/t20130419_80140.htm； http://www.zjwst.gov.cn/art/2013/4/19/art_362_228294.html
Shen	79	Male	Peasant		Hangzhou			2013.4.13	2013.4.21				Hospital in Hangzhou							2013.4.13															Official	http://www.chinacdc.cn/jkzt/crb/rgrgzbxqlg_5295/rgrqlgyp/201304/t20130419_80140.htm； http://www.zjwst.gov.cn/art/2013/4/19/art_362_228295.html
Ye	54	Female	Company employee		Hangzhou			2013.4.16	2013.4.22				Hospital in Hangzhou							2013.4.16															Official	http://www.chinacdc.cn/jkzt/crb/rgrgzbxqlg_5295/rgrqlgyp/201304/t20130419_80140.htm； http://www.zjwst.gov.cn/art/2013/4/19/art_362_228296.html
Liu	32	Male	Peasant		Huzhou			2013.4.14	2013.4.22				Hospital in Huzhou							2013.4.14															Official	http://www.chinacdc.cn/jkzt/crb/rgrgzbxqlg_5295/rgrqlgyp/201304/t20130420_80155.htm; http://www.zjwst.gov.cn/art/2013/4/20/art_362_228314.html; http://tech.gmw.cn/2013-04/21/content_7383652.htm
Hong	84	Male	Retired		Hangzhou			2013.4.15	2013.4.23				Hospital in Hangzhou							2013.4.15															Official	http://www.chinacdc.cn/jkzt/crb/rgrgzbxqlg_5295/rgrqlgyp/201304/t20130420_80155.htm; http://www.zjwst.gov.cn/art/2013/4/20/art_362_228314.html; http://tech.gmw.cn/2013-04/21/content_7383653.htm
Song	62	Male	Peasant		Hangzhou			2013.4.15	2013.4.23				Hospital in Hangzhou							2013.4.15															Official	http://www.chinacdc.cn/jkzt/crb/rgrgzbxqlg_5295/rgrqlgyp/201304/t20130420_80155.htm; http://www.zjwst.gov.cn/art/2013/4/20/art_362_228314.html; http://tech.gmw.cn/2013-04/21/content_7383654.htm
Wang	91	Male	NA		Tianchang			2013.4.14	2013.4.23									21	2013.5.05	2013.4.14				35	0										Official	http://www.chinacdc.cn/jkzt/crb/rgrgzbxqlg_5295/rgrqlgyp/201304/t20130421_80181.htm; http://www.zjwst.gov.cn/art/2013/4/21/art_362_228334.html
Zhang	36	Male	Laborer		Zaizhuang			2013.4.15	2013.4.23				Zaozhuang Hospital				2013.5.16(4 times - for pcr4.28）			2013.4.15		2013.4.22	2013.4.23	9	0										Official	http://www.chinacdc.cn/jkzt/crb/rgrgzbxqlg_5295/rgrqlgyp/201304/t20130421_80181.htm; http://www.zjwst.gov.cn/art/2013/4/21/art_362_228335.html
NA	53	Male	NA	No	Suzhou			2013.4.12	2013.4.24	4		2013.4.16	Hospital in Taiwan							2013.4.12			2013.4.24	139	3 had symptom										Official	http://www.chinacdc.cn/jkzt/crb/rgrgzbxqlg_5295/rgrqlgyp/201304/t20130421_80181.htm; http://www.zjwst.gov.cn/art/2013/4/21/art_362_228336.html
Yu	50	Female	Peasant		Shaoxing			2013.4.18	2013.4.25				Hospital in Hangzhou							2013.4.18															Official	http://www.chinacdc.cn/jkzt/crb/rgrgzbxqlg_5295/rgrqlgyp/201304/t20130421_80181.htm; http://www.zjwst.gov.cn/art/2013/4/21/art_362_228337.html
Chen	60	Female	Peasant		Huzhou			2013.4.17	2013.4.25				Hospital in Hangzhou							2013.4.17															Official	http://www.chinacdc.cn/jkzt/crb/rgrgzbxqlg_5295/rgrqlgyp/201304/t20130421_80181.htm; http://www.zjwst.gov.cn/art/2013/4/21/art_362_228338.html
Cui	56	Male	Retired	Exposed to Birds	Zhengzhou			2013.4.17	2013.4.25	0	0	2013.4.17	Hospital in Zhengzhou					23	2013.5.09	2013.4.17															Official	http://www.chinacdc.cn/jkzt/crb/rgrgzbxqlg_5295/rgrqlgyp/201304/t20130422_80314.htm; http://www.zjwst.gov.cn/art/2013/4/22/art_362_228401.html; http://www.farmer.com.cn/zt/qlg/gz/zk/qe/201304/t20130426_835977.htm
Xiong	69	Male	Retired		Nanchang			2013.4.19	2013.4.25	0		2013.4.19	Hospital in Nanjing							2013.4.19															Official	http://www.chinacdc.cn/jkzt/crb/rgrgzbxqlg_5295/rgrqlgyp/201304/t20130422_80314.htm; http://www.zjwst.gov.cn/art/2013/4/22/art_362_228401.html; http://www.farmer.com.cn/zt/qlg/gz/zk/qe/201304/t20130426_835977.htm
Qian	49	Male	NA		Nanjing			NA	2013.4.26			NA	Hospital in Nanjing							NA		2013.4.26, diagnozed by a group of provincially organized specialists													Official	http://www.chinacdc.cn/jkzt/crb/rgrgzbxqlg_5295/rgrqlgyp/201304/t20130423_80368.htm； http://www.zjwst.gov.cn/art/2013/4/23/art_362_228614.html； http://www.farmer.com.cn/zt/qlg/gz/zk/qe/201304/t20130426_835988.htm
Zhou	36	Male	NA		Xuzhou			NA	2013.4.26			2013.4.23	Hospital in Nanjing				2013.5.15			NA		2013.4.26 diagnozed by a group of provincially organized specialists													Official	http://www.chinacdc.cn/jkzt/crb/rgrgzbxqlg_5295/rgrqlgyp/201304/t20130423_80368.htm； http://www.zjwst.gov.cn/art/2013/4/23/art_362_228614.html； http://www.farmer.com.cn/zt/qlg/gz/zk/qe/201304/t20130426_835988.htm
Zhang	60	Male	NA		Wuxi			NA	2013.4.26			NA								NA		2013.4.26 diagnozed by a group of provincially organized specialists													Official	http://www.chinacdc.cn/jkzt/crb/rgrgzbxqlg_5295/rgrqlgyp/201304/t20130429_80608.htm； http://www.zjwst.gov.cn/art/2013/4/25/art_362_228814.html；http://www.farmer.com.cn/zt/qlg/gz/zk/qe/201304/t20130426_836002.htm
Luo	65	Male	NA		Longyan			2013.4.18	2013.4.26	5	5	2013.4.23	Hospital in Longyan				2013.5.09			2013.4.18			2013.4.26												Official	http://www.chinacdc.cn/jkzt/crb/rgrgzbxqlg_5295/rgrqlgyp/201304/t20130429_80608.htm； http://www.zjwst.gov.cn/art/2013/4/25/art_362_228814.html； http://health.sina.com.cn/news/2014-01-18/0957121834.shtml
Xiong	76	Female	Peasant	Raise poultry	Nanchang			NA	2013.4.26											NA				10											Official	http://www.chinacdc.cn/jkzt/crb/rgrgzbxqlg_5295/rgrqlgyp/201304/t20130429_80610.htm； http://www.zjwst.gov.cn/art/2013/4/26/art_362_228914.html； http://news.xinhuanet.com/health/2013-04/26/c_124637692.htm
Guan	64	Female	NA		Shaoyang			2013.4.14	2013.4.27				Hospital in Changsha					30	2013.5.14	2013.4.14		2013.4.22	2013.4.27												Official	http://www.chinacdc.cn/jkzt/crb/rgrgzbxqlg_5295/rgrqlgyp/201304/t20130429_80618.htm； http://www.zjwst.gov.cn/art/2013/4/28/art_362_229196.html； http://news.xinhuanet.com/health/2013-04/21/c_124608173.htm
Jiao	56	Male	Peasant	Exposed to poultry	Tonggu			2013.4.15	2013.4.27				People's hospital of Liuyang	Y	2013.4.26	Hospital in Changsha		16	2013.5.01	2013.4.15															Official	http://www.chinacdc.cn/jkzt/crb/rgrgzbxqlg_5295/rgrqlgyp/201305/t20130502_80667.htm; http://news.sina.com.cn/c/2013-04-28/033926974608.shtml
Zhang	4	Male	Child	Son of a H7N9 case	Zaozhuang			2013.4.27	2013.4.28								2013.5.06			2013.4.27															Official	http://www.chinacdc.cn/jkzt/crb/rgrgzbxqlg_5295/rgrqlgyp/201304/t20130429_80614.htm; http://news.sina.com.cn/c/2013-04-28/033926974608.shtml
You	80	Male	Peasant		Fuqing			2013.4.27	2013.4.28											2013.4.27		2013.4.28		33											Official	http://www.ahwst.gov.cn/chn201304151631449/article.jsp?articleId=84986034; http://news.xinhuanet.com/health/2013-04/03/c_124536188.htm
Xu	31	Female	Peasant	Exposed to poultry	Nanchang			NA	2013.4.28			2013.4.27					2013.5.13																		Non-official	http://news.sina.com.cn/c/2013-04-09/001426765958.shtml； http://bz.ahjk.cn/news/929.shtml
Xiong	80	Male	Peasant	Exposed to poultry	Nanchang			NA	2013.4.28								2013.5.07																		Official	http://www.chinacdc.cn/jkzt/crb/rgrgzbxqlg_5295/rgrqlgyp/201304/t20130415_79919.htm； http://www.farmer.com.cn/zt/qlg/gz/ah/qz/201304/t20130419_833152.htm； http://www.epochtimes.com/gb/13/4/19/n3850164.htm
Hong	38	Male	Chef		Taicang			2013.3.07	2013.4.3	11		2013.3.18	Hospital in Jiande	Y	2013.3.2	Hospital provicen		20	2013.3.27	2013.3.07	2013.4.01	2013.4.1	2013.4.03	125	0										Official	http://www.chinacdc.cn/jkzt/crb/rgrgzbxqlg_5295/rgrqlgyp/201304/t20130423_80370.htm； http://www.farmer.com.cn/zt/qlg/gz/ah/qz/201304/t20130425_835331.htm
Yang	67	Male	Retired	Exposed to poultry	Hangzhou			2013.3.25	2013.4.3	0	0	2013.3.25	Hospital in Hangzhou	Y	2013.4.2	Hospital in Haozhou	2013.5.08			2013.3.25	2013.4.02	2013.4.2	2013.4.03	58	0										Official	http://www.chinacdc.cn/jkzt/crb/rgrgzbxqlg_5295/rgrqlgyp/201304/t20130414_79856.htm; http://henan.qq.com/a/20130415/000012.htm， http://www.farmer.com.cn/zt/qlg/gz/hh/qz/201304/t20130419_833150.htm; http://www.gov.cn/jrzg/2013-04/14/content_2377453.htm
Xu	58	Male	Laborer	Exposed to died poultry	Fuzhou			2013.4.28	2013.4.30				Hospital in Hangzhou				2013.5.13			2013.4.28															Official	http://www.chinacdc.cn/jkzt/crb/rgrgzbxqlg_5295/rgrqlgyp/201304/t20130414_79856.htm； http://www.farmer.com.cn/zt/qlg/gz/hh/qz/201304/t20130419_833150.htm; http://www.gov.cn/jrzg/2013-04/14/content_2377453.htm
Zhang	64	Male	Peasant		Huzhou			2013.3.29	2013.4.4	2	2	2013.3.31	Hospital in Huzhou	N	no	no		6	2013.4.4	2013.3.29		2013.4.3	no	55	0										Official	http://www.hnwst.gov.cn/html/1/7/2013-4-25/35407.html,
Ying	61	Female	Retired	No	Nanjing			2013.3.20	2013.4.5	13	13	2013.4.02	Hospital in Nanjing							2013.3.20		2013.4.3， 2013.4.5		12	0										Official	http://www.chinacdc.cn/jkzt/crb/rgrgzbxqlg_5295/rgrqlgyp/201304/t20130418_80091.htm, http://news.sina.com.cn/c/2013-04-19/034726871821.shtml
Lu	79	Male	Retired	No	Nanjing			2013.3.21	2013.4.5	10	10	2013.3.31	Hospital in Nanjing							2013.3.21		2013.4.2，2013.4.4，2013.4.5		53	0										Official	http://www.bjcdc.org/news.php?id=38335; http://news.xinhuanet.com/health/2013-04/17/c_115428512.htm; http://news.qq.com/a/20130414/000570.htm
Yu	85	Male	Retired		Nanjing			2013.3.28	2013.4.8	4	4	2013.4.1	Hospital in Nanjing							2013.3.28		2013.4.8 diagnozed by a group of provincially organized specialists		34	0										Official	http://www.chinacdc.cn/jkzt/crb/rgrgzbxqlg_5295/rgrqlgyp/201304/t20130423_80367.htm； http://news.iqilu.com/shandong/yuanchuang/2013/0423/1511313.shtml; http://big5.xinhuanet.com/gate/big5/news.xinhuanet.com/health/2013-05/16/c_115797983.htm；
Qiu	25	Female	Unemployed		Zhenjiang			2013.3.30	2013.4.8	0	0	2013.3.30	Hospital in Zhenjiang							2013.3.30		2013.4.8 diagnozed by a group of provincially organized specialists		18	0										Official	http://www.chinacdc.cn/jkzt/crb/rgrgzbxqlg_5295/rgrqlgyp/201304/t20130429_80616.htm; http://www.apdnews.com/news/25349.html
Jia	51	Female	Retired		Huzhou			NA	2013.4.9			2013.4.9	Hospital in Hangzhou	N	no	no	2013.4.19			NA		2013.4.9	no												Official	http://www.chinacdc.cn/jkzt/crb/rgrgzbxqlg_5295/rgrqlgyp/201304/t20130429_80611.htm
Shen Tu	79	Male	Retired	No poultry exposure	Hangzhou			NA	2013.4.9			2013.4.9	Hospital in Hangzhou	N	no	no				NA															Non-official	http://news.china.com.cn/txt/2013-05/06/content_28741911.htm, http://news.sohu.com/20130506/n374981238.shtml
Zhang（retrospective）	9	Male	Child		Fuzhou			2013.4.26	5.04	1		2013.4.27					2013.4.27			2013.4.26															Official	http://www.chinacdc.cn/jkzt/crb/rgrgzbxqlg_5295/rgrqlgyp/201304/t20130429_80617.htm
Wei	69	Male	Peasant		Fuzhou			2013.4.29	5.04				Hospital in Hangzhou				2013.5.13			2013.4.29															Official	http://www.chinacdc.cn/jkzt/crb/rgrgzbxqlg_5295/rgrqlgyp/201305/t20130501_80648.htm； http://fj.sina.com.cn/mnews/130514/1109.html
Liu	79	Female	Peasant	Raise poultry	Nanchang			2013.5.03	5.07	0		2013.5.03	Clinic	Y	2013.5.6	Hospital in Nanchang				2013.5.03				11											Official	http://www.fjphb.gov.cn/show.aspx?ctlgid=246246&Id=87400； http://big5.xinhuanet.com/gate/big5/news.xinhuanet.com/health/2013-05/06/c_124665447.htm
One retrospective case	NA	NA	NA		Shanghai			2013.3.17	NA								(1case)			2013.3.17				9	0										Official	http://www.chinacdc.cn/jkzt/crb/rgrgzbxqlg_5295/rgrqlgyp/201304/t20130429_80609.htm；
4 retrospective cases	NA	NA	NA	1 case had poultry exposure history	Shanghai			NA	NA								(2cases)		2 cases+Total 37days	NA			2013.4.15	34	0										Official	http://www.chinacdc.cn/jkzt/crb/rgrgzbxqlg_5295/rgrqlgyp/201304/t20130429_80613.htm； http://www.epochtimes.com/b5/13/5/1/n3860215.htm
	NA	NA	NA					NA	NA
	NA	NA	NA					NA	NA
	NA	NA	NA					NA	NA
Yang	68	Male	Retired		Shanghai			2013.4.13	NA	3	3	2013.4.16 (in hospital)	Hospital in Jiangsu	Y	2013.4.19	Hospital in Shanghai				2013.4.13		2013.4.20		3	0										Official	http://www.chinacdc.cn/jkzt/crb/rgrgzbxqlg_5295/rgrqlgyp/201304/t20130429_80615.htm; http://www.epochtimes.com/gb/13/5/1/n3860215.htm; http://big5.xinhuanet.com/gate/big5/news.xinhuanet.com/health/2013-04/28/c_124645236.htm
Li	38	Male	Peasant		Huzhou			2013.4.17	NA	9		2013.4.26	Hospital in Hangzhou							2013.4.17															Official	http://www.chinacdc.cn/jkzt/crb/rgrgzbxqlg_5295/rgrqlgyp/201304/t20130429_80615.htm; http://news.xinhuanet.com/local/2013-05/08/c_115685100.htm
Xu	38	Male	Peasant		Hangzhou			2013.4.18	NA	10		2013.4.28	Hospital in Hangzhou							2013.4.18															Official	http://www.moh.gov.cn/mohwsyjbgs/yqxx/201305/0b7c2806859b46b885af21a0bedfc54f.shtml, http://news.xinhuanet.com/health/2013-05/07/c_115675174.htm, http://news.sina.com.cn/c/2013-05-08/055927056186.shtml,
One retrospective case	NA	NA	NA					NA	NA				Hospital in Jiangsu				2013.5.2																		Official	http://www.moh.gov.cn/yjb/s3578/201307/75a172fb9cf54ede8f96da5c3f72efd4.shtml
Zhang	61	Female	NA	No	Hebei			2013.7.13	NA				Hebei	Y	2013.7.18	Beijing		30	2013.8.12	2013.7.13							y				y		Urban		O+N	http://www.moh.gov.cn/zhuzhan/yqxx/201308/b4961105d78f4726a18dc3f8e53ac78e.shtml http://news.163.com/13/0812/20/963SUG3H0001124J.html
Liu	35	Male	Company employee	Travel?	Shaoxing			NA	2013.10.15				Shaoxing Zhejiang														y						Rural		Non-official	http://jiangsu.sina.com.cn/yangzhou/focus/2013-10-16/09062510.html
Chen	67	Male	Peasant	Raise poultry				2013.10.16	2013.10.23				Jiaxing							2013.10.16							y						Rural		Non-official	http://zjnews.zjol.com.cn/system/2013/10/24/019663876.shtml
Ren	64	Female	Peasant	Raise poultry				2013.10.3	2013.11.8				Jiaxing							2013.10.3							y						Rural		Non-official	http://health.sohu.com/20131109/n389851300.shtml
Zhang	57	Male	NA	Raise poultry				NA	2013.11.28				Zhejiang														y				y				Non-official	http://www.qnsb.com/news/html/2013/zhejian_1207/48861.html
Yu	30	Male	NA					2013.11.29	2013.12.6Reported(2013. 12.5Confirmed)				Zhejiang							2013.11.29				19			y								Non-official	http://zj.sina.com.cn/news/d/2013-12-07/0825148715.html
	36	Female	Baby sitter	Exposed to poultry in shenzhen	Hong Kong			2013.11.21	2013.12.2	4		2013.11.25	Hong Kong							2013.11.21				4	4 had symptom								Urban		Official	http://www.dh.gov.hk/chs/press/2013/131203-3.html
	80	Male	NA	Exposed to poultry in shenzhen	Shenzhen			2013.12.6	2013.12.6				Hong Kong					20	2013.12.26	2013.12.6							y						Urban	heart disease, DM	Official	http://www.dh.gov.hk/chs/press/2013/131207.html
	86	Male	NA					NA	2014.1.3 (Confirmed)				Shanghai																				Urban		Non-official	http://economy.caixun.com/wkp/20140105-CX03cc03.html
	65	Male	NA	Exposed to poultry in shenzhen	Hong Kong			2014.1.3	2014.1.9Reported (2014.1.8Confirmed)	4	4	2014.1.7	Hong Kong							2014.1.3				1	0		y	2014.1.7	y	2014.1.7			Urban	long time illness	Official	http://www.dh.gov.hk/chs/press/2014/140108-4.html
Qu	54	Female	NA					NA	NA				Nanjing																				Urban		Non-official	http://finance.chinanews.com/jk/2014/01-09/5715018.shtml
Cai	34	Female	NA					2013.12.29	2014.1.5	4		2014.1.2	Zhejiang							2013.12.29															O+N	http://wst.zj.gov.cn/art/2014/1/5/art_362_405889.html http://society.people.com.cn/n/2014/0109/c1008-24074855.html
Shen	51	Female	NA		Zhejiang			NA	2014.1.9			2014.1.8	Hangzhou														y						Urban		O+N	http://wst.zj.gov.cn/art/2014/1/9/art_362_406173.html http://society.people.com.cn/n/2014/0109/c1008-24074855.html
Huang	79	Female	NA		Jiaxing			NA	2014.1.9 (Confirmed)				Jiaxing																						O+N	http://wst.zj.gov.cn/art/2014/1/10/art_362_406284.html http://news.xinhuanet.com/2014-01/10/c_118922526.htm
Liu	30	Female	NA		Ningbo			NA	2014.1.9 (Confirmed)				Ningbo																				Urban		O+N	http://wst.zj.gov.cn/art/2014/1/10/art_362_406284.html http://news.xinhuanet.com/2014-01/10/c_118922526.htm
Chen	51	Female	NA	Slaughtry poultry	Huizhou			2013.7.27	2013.8.9 (Confirmed)	7	7	2013.8.3	Huizhou	Y	2013.8.1	Guangzhou	2013.9.18			2013.7.27			2013.8.9				y	2013.8.3					Rural		Official	http://www.gdwst.gov.cn/a/zwxw/2013081010827.html
Child	3	Male	NA		Dongguan			NA	2013.11.5 (Confirmed)				Dongguan	N			2013.12.23				2013.11.4	2013.11.5		7	0 （3 had symptom）		y	2013.11.5					Rural		Official	http://www.gdwst.gov.cn/a/zwxw/2013110511040.html
He	39	Male	NA		Dongguan			NA	NA										2014.1.6		2013.12.14	2013.12.15		53			y				y		Rural		Official	http://www.gdwst.gov.cn/a/zwxw/2014010711215.html http://www.gdwst.gov.cn/a/zwxw/2013121511140.html
Zhang	65	Female	Retired		Yangjiang			NA	NA								2014.1.25										y						Urban		Official	http://www.gdwst.gov.cn/a/zwxw/2013121611143.html
Liang	62	Male	NA		Yangjiang			NA	NA																								Urban		Official	http://www.gdwst.gov.cn/a/zwxw/2013121811153.html
Ou	38	Male	NA		Shenzhen			2014.12.9	NA	0	9	2013.12.9					2014.1.19			2013.12.9	2013.12.17						y	2013.12.18					Rural		Official	http://www.gdwst.gov.cn/a/zwxw/2013121911158.html
Xie	47	Male	Poultry worker	Poultry worker (Poultry delivery)	Foshan			2013.12.25	NA	9		2014.1.3	Guangzhou				2014.1.24			2013.12.25				65			y						Rural		Official	http://www.gdwst.gov.cn/a/zwxw/2014010611213.html
Li	71	Male	Peasant	No	Yangjiang			2014.1.1	NA	1	3	2014.1.2	Yangjiang					14	2014.1.15	2014.1.1							y	2014.1.4					Rural		Official	http://www.gdwst.gov.cn/a/zwxw/2014010611213.html
Ou	31	Male	NA	No	Shenzhen			2013.12.30	NA		4						2014.1.19			2013.12.30				35			y	2014.1.3					Urban		Official	http://www.gdwst.gov.cn/a/zwxw/2014010711215.html
Cui	51	Female	NA	Slaughtry poultry	Foshan			2013.12.31	NA		3									2013.12.31				21			y	2014.1.3					Rural		Official	http://www.gdwst.gov.cn/a/zwxw/2014010811225.html
Zeng	38	Male	NA		Quanzhou			2014.1.3	NA		5		Local hospital					7	2014.1.10	2014.1.3	2014.1.10						y	2014.1.8					Rural		Official	http://www.fjphb.gov.cn/show.aspx?ctlgid=246246&id=89958
Liu	42	Female	Poultry worker	Poultry worker	Foshan			2014.1.5	2014.1.10	3	4	2014.1.8	Local hospital				2014.1.22							20	no abnormal up to 1.10		y	2014.1.9	n		n		Rural		Official	http://www.gdwst.gov.cn/a/zwxw/2014011011234.html
Liu	59	Female	NA	No	Foshan			2013.12.29	2014.1.10	4	4	2014.1.2	Local hospital				2014.1.24							5	no abnormal up to 1.10		y	2014.1.2	n		n		Urban		Official	http://www.gdwst.gov.cn/a/zwxw/2014011011234.html
Pan	29	Male	Self employed	Unknown	Guangzhou			2014.1.3	2014.1.11	6	6	2014.1.9	Local hospital														y	2014.1.9					Urban		Official	http://www.gdwst.gov.cn/a/zwxw/2014011011234.html
Zhao	76	Male	NA	No	Shenzhen			2014.1.3	2014.1.11	6	6	2014.1.9	Local hospital				2014.1.26										y	2014.1.9					Urban		Official	http://www.gdwst.gov.cn/a/zwxw/2014011011234.html
Pu	28	Female	Poultry worker	Poultry worker	Foshan			2014.1.8	2014.1.13	4	4	2014.1.12	Local hospital				2014.1.21								no abnormal up to 1.13		y	2014.1.12					Rural		Official	http://www.gdwst.gov.cn/a/zwxw/2014011011234.html
Ou	46	Male	Driver	Raise poultry	Foshan			2014.1.6	2014.1.13	3	3	2014.1.9	Local hospital												no abnormal up to 1.13		y	2014.1.9					Rural		Official	http://www.gdwst.gov.cn/a/zwxw/2014011011234.html
Xie	48	Male	NA	Unknown	Foshan			NA	2014.1.15										2014.2.2								y						Rural		Official	http://www.gdwst.gov.cn/a/zwxw/2014011011234.html
Wang	55	Male	NA		Dongguan			NA	2014.1.15																		y						Rural		Official	http://www.gdwst.gov.cn/a/zwxw/2014011011234.html
Fu	59	Male	Retired	Unknown	Guangzhou			NA	2014.1.16																		y						Urban		Official	http://www.gdwst.gov.cn/a/zwxw/2014011011234.html
Wang	76	Female	Retired	Unknown	Foshan			NA	2014.1.16																		y						Urban		Official	http://www.gdwst.gov.cn/a/zwxw/2014011011234.html
Pan	5	Female	NA		Guangzhou			2014.1.14	2014.1.18								2014.1.22										y						Urban		Official	http://www.gdwst.gov.cn/a/zwxw/2014011011234.html
Yang	83	Female	Retired		Guangzhou			2014.1.2	2014.1.18									17	2014.1.19								y						Urban		Official	http://www.gdwst.gov.cn/a/zwxw/2014011011234.html
Zhou	62	Male	Retired		Shenzhen			2014.1.6	2014.1.18								2014.1.26										y						Urban		Official	http://www.gdwst.gov.cn/a/zwxw/2014011011234.html
Kong	39	Female	companey worker		Shenzhen			2014.1.13	2014.1.21								2014.1.31										y						Urban		Official	http://www.gdwst.gov.cn/a/zwxw/2014011011234.html
Xu	59	Female	Retired		Shenzhen			2014.1.13	2014.1.21								2014.1.31										y						Urban		Official	http://www.gdwst.gov.cn/a/zwxw/2014011011234.html
Zhen	76	Male	Retired		Shenzhen			2014.1.9	2014.1.21																		y						Urban		Official	http://www.gdwst.gov.cn/a/zwxw/2014011011234.html
Zhang	34	Female	NA		Shenzhen			NA	2014.1.23																		y						Urban		Official	http://www.gdwst.gov.cn/a/zwxw/2014011011234.html
Yuan	58	Female	NA		Huizhou			NA	20141.2																		y						Rural		Official	http://www.gdwst.gov.cn/a/zwxw/2014011011234.html
He	52	Male	NA		Meizhou			NA	2014.1.24										2014.1.30								y						Rural		Official	http://www.gdwst.gov.cn/a/zwxw/2014011011234.html
Zhong	82	Male	NA		Shenzhen			NA	2014.1.25																		y						Urban		Official	http://www.gdwst.gov.cn/a/zwxw/2014011011234.html
Lian	77	Female	NA		Shenzhen			NA	2014.1.27								2014.2.2										y						Urban		Official	http://www.gdwst.gov.cn/a/zwxw/2014011011234.html
Zhu	68	Male	Peasant		Jiangmen			NA	2014.1.27										2014.1.25														Rural		Official	http://www.gdwst.gov.cn/a/zwxw/2014011011234.html
Zeng	43	Female	NA		Shenzhen			NA	2014.1.28								2014.2.9										y						Urban		Official	http://www.gdwst.gov.cn/a/zwxw/2014011011234.html
Cai	41	Female	NA		Shenzhen			NA	2014.1.28																		y						Urban		Official	http://www.gdwst.gov.cn/a/zwxw/2014011011234.html
Lin	31	Female	NA		Shantou			NA	2014.1.28																		y						Urban		Official	http://www.gdwst.gov.cn/a/zwxw/2014011011234.html
Zhang	17	Male	Student		Guangzhou			NA	2014.1.29								2014.1.30										y						Urban		Official	http://www.gdwst.gov.cn/a/zwxw/2014011011234.html
Dai	67	Female	NA		Jiangmen			2014.1.24	2014.1.30									4	2014.1.28			2013.1.29											Rural		Official	http://www.gdwst.gov.cn/a/zwxw/2014011011234.html
Kong	28	Male	Laborer		Zhaoqing			NA	2014.1.31																		y						Rural		Official	http://www.gdwst.gov.cn/a/zwxw/2014011011234.html
Tan	82	Male	Retired		Foshan			NA	2014.1.31										2014.1.31								y						Urban		Official	http://www.gdwst.gov.cn/a/zwxw/2014011011234.html
Deng	59	Male	Unemployed		Guangzhou			NA	2014.1.31										2014.1.30														Urban		Official	http://www.gdwst.gov.cn/a/zwxw/2014011011234.html
Tang	81	Female	NA		Shenzhen			NA	2014.1.31																		y						Urban		Official	http://www.gdwst.gov.cn/a/zwxw/2014011011234.html
Li	6	Male	NA		Shenzhen			NA	2014.2.1								2014.2.9														n		Urban		Official	http://www.gdwst.gov.cn/a/zwxw/2014011011234.html
Ou	5	Male	NA		Zhaoqing			NA	2014.2.1																		y						Rural		Official	http://www.gdwst.gov.cn/a/zwxw/2014011011234.html
Liang	37	Male	NA		Zhongshan			NA	2014.2.2																		y						Rural		Official	http://www.gdwst.gov.cn/a/zwxw/2014011011234.html
Liang	63	Male	NA		Shenzhen			NA	2014.2.2										2014.2.1														Urban		Official	http://www.gdwst.gov.cn/a/zwxw/2014011011234.html
Liang	2.5	Female	NA		Zhongshan			NA	2014.2.3																		y						Rural		Official	http://www.gdwst.gov.cn/a/zwxw/2014011011234.html
Li	76	Female	NA		Huizhou			NA	2014.2.3																		y						Rural		Official	http://www.gdwst.gov.cn/a/zwxw/2014011011234.html
Ou	4	Female	Child		Zhaoqing			NA	2014.2.4								2014.2.9										y						Rural		Official	http://www.gdwst.gov.cn/a/zwxw/2014011011234.html
Dai	76	Male	Peasant		Yangjiang			NA	2014.2.4										2014.2.3														Rural		Official	http://www.gdwst.gov.cn/a/zwxw/2014011011234.html
Ou	52	Male	Peasant		Huizhou			NA	2014.2.4										2014.2.3														Rural		Official	http://www.gdwst.gov.cn/a/zwxw/2014011011234.html
Li	5	Female	Child		Zhaoqing			NA	2014.2.5																		y						Rural		Official	http://www.gdwst.gov.cn/a/zwxw/2014011011234.html
Liang	42	Male	Laborer		Zhaoqing			NA	2014.2.5																		y						Rural		Official	http://www.gdwst.gov.cn/a/zwxw/2014011011234.html
Yan	49	Male	Self employed		Foshan			NA	2014.2.5																		y						Urban		Official	http://www.gdwst.gov.cn/a/zwxw/2014011011234.html
Deng	56	Male	Unemployed		Shenzhen			NA	2014.2.5																		y						Urban		Official	http://www.gdwst.gov.cn/a/zwxw/2014011011234.html
Zhang	36	Female	Self employed		Foshan			NA	2014.2.6																		y						Urban		Official	http://www.gdwst.gov.cn/a/zwxw/2014011011234.html
Li	48	Male	Laborer		Zhaoqing			NA	2014.2.7																		y						Rural		Official	http://www.gdwst.gov.cn/a/zwxw/2014011011234.html
Lin	62	Male	Unemployed		Zhaoqing			NA	2014.2.7																		y						Rural		Official	http://www.gdwst.gov.cn/a/zwxw/2014011011234.html
Liang	59	Female	Retired		Guangzhou			NA	2014.2.7																		y						Urban		Official	http://www.gdwst.gov.cn/a/zwxw/2014011011234.html
Yu	81	Female	NA		Shenzhen			NA	2014.2.9										2014.2.7														Urban		Official	http://www.gdwst.gov.cn/a/zwxw/2014011011234.html
Liang	11	Male	Student		Zhaoqing			NA	2014.2.9																		y						Rural		Official	http://www.gdwst.gov.cn/a/zwxw/2014011011234.html
Luo	5	Female	NA		Guangzhou			NA	2014.2.10								2014.2.10										y				n		Urban		Official	http://www.gdwst.gov.cn/a/zwxw/2014011011234.html
Li	75	Female	NA		Zhuji			NA	NA			2014.1.11									2014.1.11						y								Official	http://wst.zj.gov.cn/art/2014/1/11/art_362_406335.html
Zong	78	Male	NA		Yiwu			NA	2014.1.11			2014.1.12															y								Official	http://wst.zj.gov.cn/art/2014/1/12/art_362_406337.html
Meng	34	Male	NA		Ningbo			NA	2014.1.12			2014.1.12															y								Official	http://wst.zj.gov.cn/art/2014/1/12/art_362_406337.html
Wen	41	Female	NA		Ningbo			NA	2014.1.13			2014.1.13															y								Official	http://wst.zj.gov.cn/art/2014/1/13/art_362_406402.html
Zhao	59	Female	NA		Ningbo			NA	2014.1.13			2014.1.13															y								Official	http://wst.zj.gov.cn/art/2014/1/13/art_362_406402.html
Lin	29	Male	Peasant		Hangzhou			NA	2014.1.13			2014.1.14															y						Rural		Official	http://wst.zj.gov.cn/art/2014/1/14/art_362_406472.html
Gu	58	Male	Laborer		Hangzhou			NA	2014.1.13			2014.1.14															y						Urban		Official	http://wst.zj.gov.cn/art/2014/1/14/art_362_406472.html
Hou	41	Male	Peasant		Hangzhou			NA	2014.1.14			2014.1.15															y						Rural		Official	http://wst.zj.gov.cn/art/2014/1/15/art_362_406528.html
Tan	20	Female	Peasant		Hangzhou			NA	2014.1.15			2014.1.16															y						Rural		Official	http://wst.zj.gov.cn/art/2014/1/16/art_362_406617.html
Qiu	58	Male	Peasant		Shujiang			NA	2014.1.16			2014.1.16															y						Rural		Official	http://wst.zj.gov.cn/art/2014/1/16/art_362_406617.html
Shen	66	Male	Retired		Huzhou			NA	2014.1.16			2014.1.17															y						Urban		Official	http://wst.zj.gov.cn/art/2014/1/17/art_362_406687.html
Zhu	54	Male	Peasant		Huzhou			NA	2014.1.16			2014.1.17															y						Rural		Official	http://wst.zj.gov.cn/art/2014/1/17/art_362_406687.html
Wang	62	Male	Peasant		Hangzhou			NA	2014.1.16			2014.1.17															y						Rural		Official	http://wst.zj.gov.cn/art/2014/1/17/art_362_406687.html
Xiao	35	Male	Peasant		Ningbo			NA	2014.1.16			2014.1.18															y						Rural		Official	http://wst.zj.gov.cn/art/2014/1/18/art_362_406733.html
Li	72	Female	Retired		Hangzhou			NA	2014.1.17			2014.1.18															y						Urban		Official	http://wst.zj.gov.cn/art/2014/1/18/art_362_406733.html
Zhong	69	Male	Peasant		Shaoxing			NA	2014.1.17			2014.1.18															y						Rural		Official	http://wst.zj.gov.cn/art/2014/1/18/art_362_406733.html
Zhang	53	Male	NA		Shaoxing			NA	2014.1.18			2014.1.19															y								Official	http://wst.zj.gov.cn/art/2014/1/19/art_362_406757.html
Shao	54	Male	NA		Hangzhou			NA	2014.1.18			2014.1.19															y								Official	http://wst.zj.gov.cn/art/2014/1/19/art_362_406757.html
Wu	61	Male	NA		Hangzhou			NA	2014.1.19			2014.1.19															y								Official	http://wst.zj.gov.cn/art/2014/1/19/art_362_406757.html
Jin	71	Female	Peasant		Hangzhou			NA	2014.1.19			2014.1.20															y						Rural		Official	http://wst.zj.gov.cn/art/2014/1/20/art_362_406823.html
Fang	63	Male	Peasant		Jiaxing			NA	2014.1.19			2014.1.20															y						Rural		Official	http://wst.zj.gov.cn/art/2014/1/20/art_362_406823.html
Cao	55	Male	Peasant		Ningbo			NA	2014.1.19			2014.1.20															y						Rural		Official	http://wst.zj.gov.cn/art/2014/1/20/art_362_406823.html
Li	57	Male	Peasant		Taizhou			NA	2014.1.19			2014.1.21															y						Rural		Official	http://wst.zj.gov.cn/art/2014/1/21/art_362_406898.html
Yu	49	Male	Peasant		Hangzhou			NA	2014.1.20			2014.1.21									dead						y						Rural		O+N	http://wst.zj.gov.cn/art/2014/1/21/art_362_406898.html，http://news.163.com/14/0130/02/9JQ74LMG00014AED.html
Lou	70	Male	Peasant		Shaoxing			NA	2014.1.20			2014.1.21															y						Rural		Official	http://wst.zj.gov.cn/art/2014/1/21/art_362_406898.html
Lin	53	Male	Peasant		Hangzhou			NA	2014.1.21			2014.1.22															y						Rural		Official	http://wst.zj.gov.cn/art/2014/1/22/art_362_406956.html
Ruan	71	Male	Peasant		Taizhou			NA	2014.1.21			2014.1.22															y						Rural		Official	http://wst.zj.gov.cn/art/2014/1/22/art_362_406956.html
Lin	63	Female	Peasant		Taizhou			NA	2014.1.21			2014.1.22															y						Rural		Official	http://wst.zj.gov.cn/art/2014/1/22/art_362_406956.html
Chen	66	Female	Retired		Shaoxing			NA	2014.1.22			2014.1.23															y						Urban		Official	http://wst.zj.gov.cn/art/2014/1/23/art_362_407037.html
Wang	71	Female	Retired		Hangzhou			NA	2014.1.22			2014.1.23															y						Urban		Official	http://wst.zj.gov.cn/art/2014/1/23/art_362_407037.html
Xu	71	Male	Peasant		Wenzhou			NA	2014.1.22			2014.1.23															y						Rural		Official	http://wst.zj.gov.cn/art/2014/1/23/art_362_407037.html
Chen	59	Male	Laborer		Ningbo			NA	2014.1.22			2014.1.23															y						Urban		Official	http://wst.zj.gov.cn/art/2014/1/23/art_362_407037.html
Hu	63	Female	Peasant		Huzhou			NA	2014.1.22			2014.1.23															y						Rural		Official	http://wst.zj.gov.cn/art/2014/1/23/art_362_407037.html
Yang	76	Female	Retired		Ningbo			NA	2014.1.23			2014.1.24															y						Urban		Official	http://wst.zj.gov.cn/art/2014/1/24/art_362_407098.html
Qu	44	Female	Self employed		Ningbo			NA	2014.1.23			2014.1.24															y						Urban		Official	http://wst.zj.gov.cn/art/2014/1/24/art_362_407098.html
Yu	23	Female	Company employee		Hangzhou			2014.1.21	2014.1.23	3		2014.1.24															y						Urban		O+N	http://wst.zj.gov.cn/art/2014/1/24/art_362_407098.html， http://news.163.com/14/0130/02/9JQ74LMG00014AED.html
Zhou	82	Female	Retired		Hangzhou			NA	2014.1.23			2014.1.24															y						Urban		Official	http://wst.zj.gov.cn/art/2014/1/24/art_362_407098.html
Zhou	73	Male	Retired		Shaoxing			NA	2014.1.23			2014.1.24															y						Urban		Official	http://wst.zj.gov.cn/art/2014/1/24/art_362_407098.html
Jiang	62	Female	Peasant		Shaoxing			NA	2014.1.23			2014.1.24															y						Rural		Official	http://wst.zj.gov.cn/art/2014/1/24/art_362_407098.html
Ren	33	Male	Peasant		Shaoxing			NA	2014.1.23			2014.1.24															y						Rural		Official	http://wst.zj.gov.cn/art/2014/1/24/art_362_407098.html
Zhang	49	Male	Laborer		Huzhou			NA	2014.1.24			2014.1.25															y						Urban		Official	http://wst.zj.gov.cn/art/2014/1/25/art_362_407164.html
Luo	60	Female	Peasant		Ningbo			NA	2014.1.24			2014.1.25															y						Rural		Official	http://wst.zj.gov.cn/art/2014/1/25/art_362_407164.html
Yao	48	Female	Peasant		Ningbo			NA	2014.1.24			2014.1.25															y						Rural		Official	http://wst.zj.gov.cn/art/2014/1/25/art_362_407164.html
Chen	40	Male	Peasant		Hangzhou			NA	2014.1.25			2014.1.26															y						Urban		Official	http://wst.zj.gov.cn/art/2014/1/26/art_362_407208.html
Jin	65	Male	Laborer		Hangzhou			NA	2014.1.25			2014.1.26															y						Urban		Official	http://wst.zj.gov.cn/art/2014/1/26/art_362_407208.html
Wang	43	Female	Peasant		Hangzhou			2014.1.22	2014.1.27	6		2014.1.28															y						Rural		O+N	http://wst.zj.gov.cn/art/2014/1/28/art_362_407377.html， http://news.163.com/14/0130/02/9JQ74LMG00014AED.html
Shen	81	Male	Peasant		Hangzhou			NA	2014.1.27			2014.1.28															y						Rural		Official	http://wst.zj.gov.cn/art/2014/1/28/art_362_407377.html
Xia	63	Female	Peasant		Hangzhou			NA	2014.1.27			2014.1.28															y						Rural		Official	http://wst.zj.gov.cn/art/2014/1/28/art_362_407377.html
Wang	57	Male	Retired		Ningbo			NA	2014.1.27			2014.1.28															y						Urban		Official	http://wst.zj.gov.cn/art/2014/1/28/art_362_407377.html
Zhao	37	Male	Peasant		Wenzhou			NA	2014.1.28			2014.1.29															y						Rural		Official	http://wst.zj.gov.cn/art/2014/1/29/art_362_407455.html
Zhu	60	Male	Self employed		Hangzhou			NA	2014.1.28			2014.1.29															y						Urban		Official	http://wst.zj.gov.cn/art/2014/1/29/art_362_407455.html
Gu	63	Male	Retired		Hangzhou			NA	2014.1.28			2014.1.29															y						Urban		Official	http://wst.zj.gov.cn/art/2014/1/29/art_362_407455.html
Shui	75	Male	Peasant		Ningbo			NA	2014.1.29			2014.1.3															y						Rural		Official	http://wst.zj.gov.cn/art/2014/1/30/art_362_407592.html
Lin	76	Male	Retired		Ningbo			NA	2014.1.29			2014.1.3															y						Urban		Official	http://wst.zj.gov.cn/art/2014/1/30/art_362_407592.html
Yu	78	Male	Peasant		Hangzhou			NA	2014.1.29			2014.1.3															y						Rural		Official	http://wst.zj.gov.cn/art/2014/1/30/art_362_407592.html
Chen	64	Male	Retired		Ningbo			NA	2014.1.29			2014.1.3															y						Urban		Official	http://wst.zj.gov.cn/art/2014/1/30/art_362_407592.html
Yang	80	Male	Peasant		Hangzhou			NA	2014.1.31			2014.2.1															y						Rural		Official	http://wst.zj.gov.cn/art/2014/2/1/art_362_407615.html
Xu	54	Male	Laborer		Hangzhou			NA	2014.1.31			2014.2.1															y						Urban		Official	http://wst.zj.gov.cn/art/2014/2/1/art_362_407615.html
You	44	Male	Peasant		Taizhou			NA	2014.2.1			2014.2.2															y						Rural		Official	http://wst.zj.gov.cn/art/2014/2/2/art_362_407619.html
Mo	42	Male	NA		Hangzhou			NA	2014.2.3			2014.2.4															y								Official	http://wst.zj.gov.cn/art/2014/2/4/art_362_407621.html
Hang	84	Male	NA		Hangzhou			NA	2014.2.3			2014.2.4															y								Official	http://wst.zj.gov.cn/art/2014/2/4/art_362_407621.html
Wu	56	Male	NA		Jinhua			NA	2014.2.3			2014.2.4															y								Official	http://wst.zj.gov.cn/art/2014/2/4/art_362_407621.html
Qian	51	Male	NA		Shaoxing			NA	2014.2.3			2014.2.4															y								Official	http://wst.zj.gov.cn/art/2014/2/4/art_362_407621.html
Lin	67	Male	NA		Shaoxing			NA	2014.2.4			2014.1.5															y								Official	http://wst.zj.gov.cn/art/2014/2/5/art_362_407625.html
Wu	35	Female	NA		Wenzhou			NA	2014.2.4			2014.2.5															y								Official	http://wst.zj.gov.cn/art/2014/2/5/art_362_407625.html
Ma	59	Female	NA		Hangzhou			NA	2014.2.4			2014.2.5															y								Official	http://wst.zj.gov.cn/art/2014/2/5/art_362_407625.html
Xu	49	Male	NA		Hangzhou			NA	2014.2.4			2014.2.5															y								Official	http://wst.zj.gov.cn/art/2014/2/5/art_362_407625.html
Jiang	64	Male	NA		Huzhou			NA	2014.2.5			2014.2.6															y								Official	http://wst.zj.gov.cn/art/2014/2/6/art_362_407635.html
Zheng	39	Male	NA		Huzhou			NA	2014.2.5			2014.2.6															y								Official	http://wst.zj.gov.cn/art/2014/2/6/art_362_407635.html
Cai	76	Female	NA		Taizhou			NA	2014.2.6			2014.2.7															y								Official	http://wst.zj.gov.cn/art/2014/2/7/art_362_407671.html
Zheng	54	Male	NA		Hangzhou			NA	2014.2.6			2014.2.7															y								Official	http://wst.zj.gov.cn/art/2014/2/7/art_362_407671.html
Zhang	61	Male	NA		Hangzhou			NA	2014.2.7			2014.2.8															y								Official	http://wst.zj.gov.cn/art/2014/2/8/art_362_407734.html
Zhao	68	Male	NA		Shaoxing			NA	2014.2.9			2014.2.9															y								Official	http://wst.zj.gov.cn/art/2014/2/9/art_362_407760.html
Yu	67	Male	NA		Jiaxing			NA	2014.2.10			2014.2.1															y								Official	http://wst.zj.gov.cn/art/2014/2/10/art_362_407808.html
Liu	47	Female	NA		Wenzhou			NA	2014.2.10			2014.2.1															y								Official	http://wst.zj.gov.cn/art/2014/2/10/art_362_407808.html
Lv	62	Male	NA		Lishui			NA	2014.2.10			2014.2.1															y								Official	http://wst.zj.gov.cn/art/2014/2/10/art_362_407808.html
Lin	50	Male	NA		Quanzhou			NA	2014.1.14																		y						Urban		Official	http://www.fjphb.gov.cn/show.aspx?ctlgid=246246&id=89980
Zeng	30	Male	Laborer		Quanzhou			NA	2014.1.15										2014.2.10								y						Urban		O+N	http://www.fjphb.gov.cn/show.aspx?ctlgid=246246&id=89996，http://dailynews.sina.com/bg/chn/chnpolitics/phoenixtv/20140211/03505446111.html
Xu	60	Male	Self employed		Quanzhou			NA	2014.1.16																		y						Urban		Official	http://www.fjphb.gov.cn/show.aspx?ctlgid=246246&id=90024
Wu	38	Female	Self employed		Quanzhou			NA	2014.1.17								2014.2.10										y						Urban		O+N	http://www.fjphb.gov.cn/show.aspx?ctlgid=246246&id=90026，http://dailynews.sina.com/bg/chn/chnpolitics/phoenixtv/20140211/03505446111.html
Chen	54	Male	Public Official		Ningde			NA	2014.1.17								2014.2.11										y						Urban		O+N	http://www.fjphb.gov.cn/show.aspx?ctlgid=246246&id=90026，http://dailynews.sina.com/bg/chn/chnpolitics/phoenixtv/20140211/03505446111.html
Lu	55	Male	Driver		Shishi			NA	2014.1.18																		y						Urban		Official	http://www.fjphb.gov.cn/show.aspx?ctlgid=246246&id=90027
Wang	46	Female	Peasant		Quanzhou			NA	2014.1.24																		y						Rural		Official	http://www.fjphb.gov.cn/show.aspx?ctlgid=246246&id=90105
Lai	69	Male	NA		Xiamen			NA	2014.1.27																		y						Urban		Official	http://www.fjphb.gov.cn/show.aspx?ctlgid=246246&id=90124
Huang	72	Female	NA		Fujian			NA	2014.1.27																		y						Urban		Official	http://www.fjphb.gov.cn/show.aspx?ctlgid=246246&id=90124
Chen	2	Male	NA		Xiamen			NA	2014.1.29																		y						Urban		Official	http://www.fjphb.gov.cn/show.aspx?ctlgid=246246&id=90164
Lin	35	Male	Chef	Exposed to poultry	Xiamen			2014.1.27	2014.2.1																		y						Urban		Official	http://www.fjphb.gov.cn/show.aspx?ctlgid=246246&id=90167
Zhang	27	Male	Laborer	Exposed to poultry	Zhangzhou			2014.1.21	2014.2.3																		y						Urban		Official	http://www.fjphb.gov.cn/show.aspx?ctlgid=246246&id=90168
Wu	36	NA	Laborer		Quanzhou			NA	2014.2.4																		y						Urban		Official	http://www.fjphb.gov.cn/show.aspx?ctlgid=246246&id=90169
Huang	81	Male	NA		Fuzhou			NA	2014.2.7										2014.2.6								y						Urban		Official	http://www.fjphb.gov.cn/show.aspx?ctlgid=246246&id=90173
Xuan	54	Male	NA		Nanjing			2014.1.9	2014.1.10																		y						Urban		Official	http://www.jswst.gov.cn/fbts/yqgb/2014/01/10153901234.html
Ji	71	Male	NA		Nanjing			2014.1.21	2014.1.21																		y						Urban		Official	http://www.jswst.gov.cn/fbts/yqgb/2014/01/21174449312.html
Qian	57	Male	NA	Exposed to poultry	Suzhou			2014.1.16	2014.1.25					Y	2014.1.19	Hospital in Suzhou		22	2014.2.7		2014.1.24			8	0	0	y						Urban		O+N	http://www.jswst.gov.cn/fbts/yqgb/2014/01/25120843640.html，http://news.163.com/14/0126/03/9JG2J2LO00014Q4P.html，http://society.people.com.cn/n/2014/0208/c1008-24302665.html
Bao	76	Male	NA	Exposed to poultry	Wuxi			NA	2014.1.26										2014.2.1								y						Urban		O+N	http://www.jswst.gov.cn/fbts/yqgb/2014/01/26175924046.html，http://society.people.com.cn/n/2014/0208/c1008-24302665.html
Zhou	74	Female	NA	Exposed to poultry	Suzhou			2014.1.27	2014.1.27															4	0	0	y						Urban		O+N	http://www.jswst.gov.cn/fbts/yqgb/2014/01/27150740031.html，http://news.163.com/14/0128/03/9JL61IGL00014Q4P.html
Ma	53	Male	NA		Huaian			2014.1.27	2014.1.28																		y						Urban		Official	http://www.jswst.gov.cn/fbts/yqgb/2014/01/28105737859.html
Qian	75	Female	NA		Nanjing			2014.1.3	2014.1.30										2014.2.7								y						Urban		O+N	http://www.jswst.gov.cn/fbts/yqgb/2014/01/30160545187.html，http://news.ifeng.com/mainland/special/h7n9/content-3/detail_2014_02/10/33650624_0.shtml
Gu	59	Female	NA	Exposed to poultry	Wuxi			2014.2.3	2014.2.4																		y						Urban		Official	http://www.jswst.gov.cn/fbts/yqgb/2014/02/04105612437.html
Qin	66	Male	NA	Exposed to poultry	Yancheng			2014.2.6	2014.2.6																		y						Urban		Official	http://www.jswst.gov.cn/fbts/yqgb/2014/02/06143220937.html
Xun	63	Male	Retired Laborer	Exposed to poultry	Xuzhou			2014.1.29	2014.2.6						2014.2.1									11	0	0	y						Urban		Official	http://www.jswst.gov.cn/fbts/yqgb/2014/02/06143220937.html，http://www.chinanews.com/gn/2014/02-07/5807325.shtml
Zhu	53	Male	NA	Exposed to poultry	Taizhou			2014.2.8	2014.2.8																		y						Urban		O+N	http://www.jswst.gov.cn/fbts/yqgb/2014/02/08190300406.html, http://news.cntv.cn/2014/02/08/ARTI1391859055709499.shtml
Yang	58	Female	NA	Exposed to poultry	Yueyang			NA	2014.1.27										2014.2.1		+, no reporting of time	+, no reporting of time			0	0	y						Urban		O+N	http://www.21hospital.com/zwxx/wsyw2/201401/t20140127_23404.html，http://news.sina.com.hk/news/20140207/-9-3183236/1.html
Yang	38	Male	NA	Exposed to poultry	Yongzhou			NA	2014.1.31												2014.1.30	2014.1.30			0	0	y						Urban		Official	http://www.21hospital.com/zwxx/wsyw2/201401/t20140131_23470.html
Yang	8	Female	Student	Exposed to poultry	Yongzhou			NA	2014.2.2								2014.2.7										y						Urban		O+N	http://www.21hospital.com/zwxx/wsyw2/201402/t20140202_23471.html，http://news.sina.com.hk/news/20140207/-9-3183236/1.html
Li	59	Male	NA	Exposed to poultry	Loudi			NA	2014.2.3										2014.2.3								y						Urban		Official	http://www.21hospital.com/zwxx/wsyw2/201402/t20140203_23472.html
Wu	61	Female	NA	Exposed to poultry	Yueyang			NA	2014.2.6																		y						Urban		Official	http://www.21hospital.com/zwxx/wsyw2/201402/t20140206_23473.html
Peng	21	Female	NA	Exposed to poultry	Loudi			NA	2014.2.7																		y						Urban		Official	http://www.21hospital.com/zwxx/wsyw2/201402/t20140207_23490.html
Tang	38	Male	NA		Shaoyang			NA	2014.2.8																		y						Urban		Official	http://www.21hospital.com/zwxx/wsyw2/201402/t20140208_23520.html
Liu	23	Male	NA		Loudi			NA	2014.2.10																		y						Urban		Official	http://www.21hospital.com/zwxx/wsyw2/201402/t20140210_23539.html
Shao	19	Male	NA		Loudi			NA	2014.2.10																		y						Urban		Official	http://www.21hospital.com/zwxx/wsyw2/201402/t20140212_23589.html
	NA	Male	NA	Exposed to poultry	Beijing			2014.1.23	2014.1.24										2014.1.30			2014.1.23					y						Urban		O+N	http://www.bjcdc.org/news.php?id=38931
Fu	73	Male	NA	Exposed to poultry	Beijing			2014.2.5	2014.2.10			2014.1.3	Hospital in Beijing	Y	2014.2.5	Ditan Hospital						2014.2.5		35	0	0	y	2014.2.2			y	2014.AG22.5	Urban		Official	http://www.bjhb.gov.cn/gzfwq/zkzt/2013qlg/yqdt/201402/t20140207_71179.htm
Wang	66	Male	Retired	Exposed to poultry	Susong			2014.2.1	2014.2.9	5		2014.2.6	Local hospital	Y	2014.2.7	Hospital in Anqing											y						Urban		O+N	http://www.ahwst.gov.cn/chn200909261718343/article.jsp?articleId=132630069，http://epaper.anhuinews.com/html/xawb/20140210/article_3052306.shtml
Chen	56	Male	NA		Linquan			2014.2.9	2014.2.10										2014.2.7								y						Urban		O+N	http://www.ahwst.gov.cn/chn200909261718343/article.jsp?articleId=132760791
Zhou	86	Male	NA	Exposed to poultry	Shanghai			NA	2014.1.3																		y						Urban		Official	http://www.wsjsw.gov.cn/wsj/n422/n424/u1ai132390.html
Zhang	58	Female	NA		Shanghai			NA	2014.1.11																		y						Urban		Official	http://www.wsjsw.gov.cn/wsj/n422/n424/u1ai132413.html
Shi	56	Male	NA		Shanghai			NA	2014.1.11																		y						Urban		Official	http://www.wsjsw.gov.cn/wsj/n422/n424/u1ai132413.html
Wu	35	Male	NA		Shanghai			2014.1.14	2014.1.15																		y						Urban		Official	http://www.wsjsw.gov.cn/wsj/n422/n424/u1ai132439.html
Yang	54	Male	NA		Shanghai			2014.1.15	2014.1.16																		y						Urban		Official	http://www.wsjsw.gov.cn/wsj/n422/n424/u1ai132441.html
Zhang	31	Male	Doctor	Exposed to poultry	Shanghai			2014.1.11	2014.1.20	4	6	2014.1.15	Hospital in Shanghai	N				7	2014.1.18		2014.1.19	2014.1.19			0	0	y	2014.1.17	y	2014.1.17			Urban		Official	http://www.wsjsw.gov.cn/wsj/n422/n424/u1ai132448.html，http://www.wsjsw.gov.cn/wsj/n422/n424/u1ai132455.html
Wu	77	Male	Peasant		Shanghai			NA	2014.1.20										2014.1.18		2014.1.19	2014.1.19					y						Rural		Official	http://www.wsjsw.gov.cn/wsj/n422/n424/u1ai132448.html，
Qin	61	Female	NA		Shanghai			NA	2014.1.23																		y						Urban		Official	http://www.wsjsw.gov.cn/wsj/n422/n424/u1ai132467.html
Su	56	Female	Peasant		Hezhou			2014.1.21	2014.1.28	6	6	2014.1.27	Clinic	Y	2014.1.27	People's hospital of Hezhou						2014.1.29	2014.1.29	19	0	0	y	2014.1.27	y				Rural		Official	http://www.gxws.gov.cn/wskx/2014/0129/3988.html
Li	41	Female	NA		Zhongshan			2014.1.27	2014.2.4	7		2014.2.3	Hospital in Hengxia									2014.2.4					y						Rural		Official	http://www.gxws.gov.cn/wskx/2014/0204/3992.html
Li	5	Male	NA		Hengxian			2014.2.3	2014.2.5													2014.2.5					y						Rural		Official	http://www.gxws.gov.cn/wskx/2014/0205/3993.html
Sheng	38	Male	Laborer		Ruian			2013.12.11	2014.1.16				Hospital in Ruian	Y	2014.1.8	People's hospital of Zunyi		29	2014.1.9			2014.1.11					y						Rural		Official	http://www.gzwst.gov.cn/front/web/showDetail/5695
